# Supplementary material for: Epidemiological characteristics and quarantine assessment of imported international COVID-19 cases, March to December 2020, Chengdu, China
Source: Sci Rep. 2022 Dec 7;12:21132. doi: 10.1038/s41598-022-20712-8 (PMC9729223; doi:10.1038/s41598-022-20712-8)
Supplement: Supplementary file 1 — Supplementary Information. [file 41598_2022_20712_MOESM1_ESM.xlsx]

## Sheet: data
code	id	diagnosis_type	date_to_chengdu	imported_continent	customs_screen	interval_positive	sex	age	occupation	first_confirmed_date	final_confirmed_date	month	group
1	JWSR145	symptomatic	2020-03-16	Europe	1	1	male	34	workers	2020-03-17	2020-03-17	3	1
2	JWSR147	symptomatic	2020-03-18	Europe	1	2	male	24	student or teacher	2020-03-20	2020-03-20	3	1
3	JWSR148	symptomatic	2020-03-16	Europe	0	5	male	25	student or teacher	2020-03-21	2020-03-21	3	1
32	JWSR160	presymptomatic	2020-03-10	Asia	1	1	male	23	student or teacher	2020-03-11	2020-04-02	3	1
18	JWSR146	presymptomatic	2020-03-17	Americas	1	1	female	55	other	2020-03-18	2020-03-19	3	1
6	JWSR151	symptomatic	2020-03-22	Americas	1	2	male	26	cadres and staffs	2020-03-24	2020-03-24	3	1
7	JWSR152	symptomatic	2020-03-23	Europe	1	1	female	24	student or teacher	2020-03-24	2020-03-24	3	1
8	JWSR155	symptomatic	2020-03-22	Americas	0	6	female	16	student or teacher	2020-03-28	2020-03-28	3	1
31	JWSR159	presymptomatic	2020-03-17	Americas	0	13	male	0.166667	other	2020-03-30	2020-04-01	3	1
11	JWSR156	symptomatic	2020-03-30	Europe	1	1	female	21	student or teacher	2020-03-31	2020-03-31	3	1
21	JWSR149	presymptomatic	2020-03-19	Europe	1	0	male	21	student or teacher	2020-03-19	2020-03-23	3	1
13	JWSR157	symptomatic	2020-03-30	Europe	1	1	female	26	student or teacher	2020-03-31	2020-03-31	3	1
17	JWSR158	symptomatic	2020-03-24	Europe	0	8	male	26	student or teacher	2020-04-01	2020-04-01	3	1
22	JWSR150	presymptomatic	2020-03-20	Europe	1	1	male	37	cadres and staffs	2020-03-21	2020-03-23	3	1
19	JWSR161	symptomatic	2020-03-21	Europe	0	13	male	23	student or teacher	2020-04-03	2020-04-03	3	1
20	JWSR162	symptomatic	2020-03-23	Europe	0	11	male	19	student or teacher	2020-04-03	2020-04-03	3	1
25	JWSR153	presymptomatic	2020-03-23	Americas	1	1	female	62	other	2020-03-24	2020-03-26	3	1
26	JWSR154	presymptomatic	2020-03-27	Asia	1	0	female	25	commercial service	2020-03-27	2020-03-28	3	1
23	JWSR163	symptomatic	2020-03-30	Europe	0	5	female	22	student or teacher	2020-04-04	2020-04-04	3	1
24	JWSR164	symptomatic	2020-03-22	Americas	0	14	male	18	student or teacher	2020-04-05	2020-04-05	3	1
37	JWSR165	presymptomatic	2020-03-28	Asia	1	0	male	35	other	2020-03-28	2020-04-06	3	1
285	JWSRYJ002	asymptomatic	2020-03-15	Europe	1	2	female	21	student or teacher	2020-03-17	2020-03-17	3	1
286	JWSRYJ003	asymptomatic	2020-03-15	Europe	1	1	female	27	housework and unemployment	2020-03-16	2020-03-16	3	1
287	JWSRYJ004	asymptomatic	2020-03-16	Asia	1	1	female	38	student or teacher	2020-03-17	2020-03-17	3	1
288	JWSRYJ006	asymptomatic	2020-03-18	Europe	1	2	male	33	cadres and staffs	2020-03-20	2020-03-20	3	1
289	JWSRYJ007	asymptomatic	2020-03-19	Europe	1	1	male	27	student or teacher	2020-03-20	2020-03-20	3	1
290	JWSRYJ009	asymptomatic	2020-03-22	Europe	1	2	female	21	student or teacher	2020-03-24	2020-03-24	3	1
291	JWSRYJ014	asymptomatic	2020-03-17	Americas	0	25	female	31	housework and unemployment	2020-04-11	2020-04-11	3	1
292	JWSRYJ015	asymptomatic	2020-04-16	Americas	1	1	female	15	student or teacher	2020-04-17	2020-04-17	4	1
293	JWSRYJ016	asymptomatic	2020-04-24	Europe	1	1	female	22	student or teacher	2020-04-25	2020-04-25	4	1
294	JWSRYJ017	asymptomatic	2020-04-24	Europe	1	1	male	16	student or teacher	2020-04-25	2020-04-25	4	1
54	JWSR183	presymptomatic	2020-05-22	Africa	1	1	male	35	cadres and staffs	2020-05-23	2020-06-04	5	1
27	JWSR167	symptomatic	2020-05-20	Asia	1	0	female	23	student or teacher	2020-05-20	2020-05-20	5	1
28	JWSR168	symptomatic	2020-05-20	Asia	1	0	female	23	student or teacher	2020-05-20	2020-05-20	5	1
29	JWSR169	symptomatic	2020-05-22	Africa	1	2	female	38	commercial service	2020-05-24	2020-05-24	5	1
30	JWSR170	symptomatic	2020-05-30	Africa	1	1	male	23	student or teacher	2020-05-31	2020-05-31	5	1
52	JWSR181	presymptomatic	2020-05-30	Africa	1	1	male	30	commercial service	2020-05-31	2020-06-01	5	1
53	JWSR182	presymptomatic	2020-05-30	Africa	1	1	male	37	workers	2020-05-31	2020-06-01	5	1
33	JWSR171	symptomatic	2020-05-30	Africa	1	1	male	19	student or teacher	2020-05-31	2020-05-31	5	1
34	JWSR172	symptomatic	2020-05-30	Africa	1	1	female	28	housework and unemployment	2020-05-31	2020-05-31	5	1
35	JWSR173	symptomatic	2020-05-30	Africa	1	1	male	54	workers	2020-05-31	2020-05-31	5	1
36	JWSR174	symptomatic	2020-05-30	Africa	1	1	male	42	workers	2020-05-31	2020-05-31	5	1
38	JWSR175	symptomatic	2020-05-30	Africa	1	1	male	23	student or teacher	2020-05-31	2020-05-31	5	1
39	JWSR176	symptomatic	2020-05-30	Africa	1	1	male	57	workers	2020-05-31	2020-05-31	5	1
40	JWSR177	symptomatic	2020-05-30	Africa	1	1	male	29	other	2020-05-31	2020-05-31	5	1
41	JWSR178	symptomatic	2020-05-30	Africa	1	1	male	45	workers	2020-05-31	2020-05-31	5	1
42	JWSR179	symptomatic	2020-05-30	Africa	1	1	male	22	student or teacher	2020-05-31	2020-05-31	5	1
43	JWSR180	symptomatic	2020-05-30	Africa	1	1	male	47	workers	2020-05-31	2020-05-31	5	1
295	JWSRYJ019	asymptomatic	2020-05-30	Africa	1	1	male	24	student or teacher	2020-05-31	2020-05-31	5	1
296	JWSRYJ020	asymptomatic	2020-05-30	Africa	1	1	male	29	workers	2020-05-31	2020-05-31	5	1
297	JWSRYJ021	asymptomatic	2020-05-30	Africa	1	1	male	3	other	2020-05-31	2020-05-31	5	1
298	JWSRYJ022	asymptomatic	2020-05-30	Africa	1	1	male	41	workers	2020-05-31	2020-05-31	5	1
299	JWSRYJ023	asymptomatic	2020-05-30	Africa	0	13	male	53	workers	2020-06-12	2020-06-12	5	1
56	JWSR185	presymptomatic	2020-06-06	Africa	1	1	male	37	commercial service	2020-06-07	2020-06-08	6	2
44	JWSR184	symptomatic	2020-06-06	Africa	1	1	male	27	other	2020-06-07	2020-06-07	6	2
45	JWSR186	symptomatic	2020-06-06	Africa	1	1	female	55	other	2020-06-07	2020-06-07	6	2
46	JWSR187	symptomatic	2020-06-06	Africa	1	1	male	46	workers	2020-06-07	2020-06-07	6	2
47	JWSR188	symptomatic	2020-06-11	Americas	1	1	male	22	student or teacher	2020-06-12	2020-06-12	6	2
48	JWSR189	symptomatic	2020-06-13	Africa	1	1	male	42	workers	2020-06-14	2020-06-14	6	2
49	JWSR190	symptomatic	2020-06-13	Africa	1	1	male	53	workers	2020-06-14	2020-06-14	6	2
50	JWSR191	symptomatic	2020-06-13	Africa	1	1	male	46	workers	2020-06-14	2020-06-14	6	2
51	JWSR192	symptomatic	2020-06-06	Africa	0	8	female	47	housework and unemployment	2020-06-14	2020-06-14	6	2
64	JWSR193	presymptomatic	2020-06-06	Africa	0	8	male	8	student or teacher	2020-06-14	2020-06-16	6	2
71	JWSR200	presymptomatic	2020-06-24	Americas	1	1	male	16	student or teacher	2020-06-25	2020-07-04	6	2
68	JWSR197	presymptomatic	2020-06-27	Africa	1	1	male	20	workers	2020-06-28	2020-06-29	6	2
55	JWSR194	symptomatic	2020-06-27	Africa	1	1	male	45	workers	2020-06-28	2020-06-28	6	2
69	JWSR198	presymptomatic	2020-06-27	Africa	1	1	female	24	student or teacher	2020-06-28	2020-06-29	6	2
57	JWSR195	symptomatic	2020-06-27	Africa	1	1	male	52	workers	2020-06-28	2020-06-28	6	2
58	JWSR196	symptomatic	2020-06-27	Africa	1	1	male	49	workers	2020-06-28	2020-06-28	6	2
70	JWSR199	presymptomatic	2020-06-27	Africa	1	1	male	51	workers	2020-06-28	2020-06-29	6	2
300	JWSRYJ025	asymptomatic	2020-06-06	Africa	0	8	male	5	student or teacher	2020-06-14	2020-06-14	6	2
59	JWSR203	symptomatic	2020-07-08	Americas	1	0	female	29	housework and unemployment	2020-07-08	2020-07-08	7	2
60	JWSR204	symptomatic	2020-07-18	Asia	1	1	male	27	commercial service	2020-07-19	2020-07-19	7	2
61	JWSR205	symptomatic	2020-07-18	Asia	1	1	male	20	housework and unemployment	2020-07-19	2020-07-19	7	2
62	JWSR206	symptomatic	2020-07-18	Africa	1	1	male	35	cadres and staffs	2020-07-19	2020-07-19	7	2
63	JWSR208	symptomatic	2020-07-25	Africa	1	1	female	61	other	2020-07-26	2020-07-26	7	2
65	JWSR209	symptomatic	2020-07-31	Asia	1	1	male	32	workers	2020-08-01	2020-08-01	7	2
66	JWSR210	symptomatic	2020-07-31	Asia	1	1	male	30	workers	2020-08-01	2020-08-01	7	2
67	JWSR211	symptomatic	2020-07-31	Asia	1	1	male	41	cadres and staffs	2020-08-01	2020-08-01	7	2
72	JWSR201	presymptomatic	2020-07-04	Africa	1	1	female	38	housework and unemployment	2020-07-05	2020-07-06	7	2
73	JWSR202	presymptomatic	2020-07-04	Africa	1	1	female	35	housework and unemployment	2020-07-05	2020-07-06	7	2
78	JWSR207	presymptomatic	2020-07-18	Africa	1	1	male	28	cadres and staffs	2020-07-19	2020-07-20	7	2
90	JWSR219	presymptomatic	2020-07-20	Asia	0	18	male	48	workers	2020-08-07	2020-08-09	7	2
84	JWSR213	presymptomatic	2020-07-31	Asia	1	1	male	30	workers	2020-08-01	2020-08-03	7	2
74	JWSR212	symptomatic	2020-07-31	Asia	1	1	male	38	workers	2020-08-01	2020-08-01	7	2
82	JWSR223	symptomatic	2020-07-31	Asia	0	13	male	49	workers	2020-08-13	2020-08-13	7	2
86	JWSR227	symptomatic	2020-07-31	Asia	0	14	male	29	cadres and staffs	2020-08-14	2020-08-14	7	2
301	JWSRYJ032	asymptomatic	2020-07-04	Africa	1	1	female	10	student or teacher	2020-07-05	2020-07-05	7	2
302	JWSRYJ033	asymptomatic	2020-07-04	Africa	1	1	male	9	student or teacher	2020-07-05	2020-07-05	7	2
303	JWSRYJ034	asymptomatic	2020-07-04	Asia	1	1	female	34	housework and unemployment	2020-07-05	2020-07-05	7	2
304	JWSRYJ035	asymptomatic	2020-07-04	Asia	1	1	male	47	workers	2020-07-05	2020-07-05	7	2
305	JWSRYJ036	asymptomatic	2020-07-06	Asia	1	1	male	37	workers	2020-07-07	2020-07-07	7	2
306	JWSRYJ037	asymptomatic	2020-07-18	Africa	1	1	male	26	housework and unemployment	2020-07-19	2020-07-19	7	2
307	JWSRYJ039	asymptomatic	2020-07-18	Africa	1	1	female	14	student or teacher	2020-07-19	2020-07-19	7	2
308	JWSRYJ040	asymptomatic	2020-07-18	Africa	0	3	male	25	workers	2020-07-21	2020-07-21	7	2
309	JWSRYJ041	asymptomatic	2020-07-18	Africa	0	3	male	31	workers	2020-07-21	2020-07-21	7	2
310	JWSRYJ042	asymptomatic	2020-07-13	Asia	0	13	male	35	workers	2020-07-26	2020-07-26	7	2
311	JWSRYJ043	asymptomatic	2020-07-31	Asia	1	1	female	23	housework and unemployment	2020-08-01	2020-08-01	7	2
314	JWSRYJ046	asymptomatic	2020-07-20	Asia	1	18	male	46	workers	2020-08-07	2020-08-07	7	2
317	JWSRYJ050	asymptomatic	2020-07-31	Asia	0	13	female	22	other	2020-08-13	2020-08-13	7	2
318	JWSRYJ051	asymptomatic	2020-07-31	Asia	0	13	male	24	workers	2020-08-13	2020-08-13	7	2
89	JWSR218	presymptomatic	2020-08-03	Asia	0	3	male	32	workers	2020-08-06	2020-08-09	8	2
75	JWSR214	symptomatic	2020-08-03	Asia	1	1	male	51	workers	2020-08-04	2020-08-04	8	2
76	JWSR215	symptomatic	2020-08-05	Asia	1	1	male	66	cadres and staffs	2020-08-06	2020-08-06	8	2
77	JWSR216	symptomatic	2020-08-08	Africa	1	1	male	33	commercial service	2020-08-09	2020-08-09	8	2
91	JWSR220	presymptomatic	2020-08-08	Africa	1	1	male	27	other	2020-08-09	2020-08-11	8	2
79	JWSR217	symptomatic	2020-08-08	Asia	1	1	male	23	other	2020-08-09	2020-08-09	8	2
80	JWSR221	symptomatic	2020-08-10	Asia	1	2	male	46	workers	2020-08-12	2020-08-12	8	2
81	JWSR222	symptomatic	2020-08-10	Asia	1	2	male	49	workers	2020-08-12	2020-08-12	8	2
83	JWSR224	symptomatic	2020-08-12	Asia	1	2	male	25	cadres and staffs	2020-08-14	2020-08-14	8	2
105	JWSR234	presymptomatic	2020-08-08	Asia	0	13	male	30	other	2020-08-21	2020-08-23	8	2
85	JWSR225	symptomatic	2020-08-12	Asia	1	2	male	33	workers	2020-08-14	2020-08-14	8	2
87	JWSR229	symptomatic	2020-08-15	Africa	1	1	female	46	other	2020-08-16	2020-08-16	8	2
88	JWSR231	symptomatic	2020-08-19	Asia	1	0	male	55	catering service	2020-08-19	2020-08-19	8	2
97	JWSR226	presymptomatic	2020-08-10	Asia	1	3	male	49	workers	2020-08-13	2020-08-14	8	2
99	JWSR228	presymptomatic	2020-08-13	Asia	1	1	male	9	student or teacher	2020-08-14	2020-08-15	8	2
101	JWSR230	presymptomatic	2020-08-14	Asia	1	0	male	37	cadres and staffs	2020-08-14	2020-08-16	8	2
92	JWSR232	symptomatic	2020-08-22	Africa	1	1	male	37	workers	2020-08-23	2020-08-23	8	2
93	JWSR233	symptomatic	2020-08-22	Africa	1	1	male	48	workers	2020-08-23	2020-08-23	8	2
94	JWSR235	symptomatic	2020-08-23	Asia	1	1	male	27	cadres and staffs	2020-08-24	2020-08-24	8	2
95	JWSR236	symptomatic	2020-08-23	Asia	1	1	male	44	workers	2020-08-24	2020-08-24	8	2
96	JWSR237	symptomatic	2020-08-23	Asia	1	1	male	30	workers	2020-08-24	2020-08-24	8	2
110	JWSR239	presymptomatic	2020-08-22	Africa	1	1	male	52	workers	2020-08-23	2020-08-25	8	2
98	JWSR238	symptomatic	2020-08-23	Asia	1	1	male	41	workers	2020-08-24	2020-08-24	8	2
111	JWSR240	presymptomatic	2020-08-22	Africa	1	1	male	47	workers	2020-08-23	2020-08-25	8	2
100	JWSR245	symptomatic	2020-08-23	Asia	0	3	male	48	cadres and staffs	2020-08-26	2020-08-26	8	2
112	JWSR241	presymptomatic	2020-08-22	Asia	1	1	male	51	workers	2020-08-23	2020-08-25	8	2
102	JWSR246	symptomatic	2020-08-23	Asia	0	3	male	41	workers	2020-08-26	2020-08-26	8	2
103	JWSR247	symptomatic	2020-08-23	Asia	0	3	male	37	workers	2020-08-26	2020-08-26	8	2
104	JWSR248	symptomatic	2020-08-26	Asia	1	1	male	33	catering service	2020-08-27	2020-08-27	8	2
113	JWSR242	presymptomatic	2020-08-22	Africa	1	1	male	51	workers	2020-08-23	2020-08-25	8	2
106	JWSR251	symptomatic	2020-08-23	Asia	0	4	male	52	workers	2020-08-27	2020-08-27	8	2
107	JWSR256	symptomatic	2020-08-31	Asia	1	1	male	33	workers	2020-09-01	2020-09-01	8	2
108	JWSR259	symptomatic	2020-08-21	Americas	0	13	male	20	student or teacher	2020-09-03	2020-09-03	8	2
109	JWSR261	symptomatic	2020-08-22	Africa	0	15	male	50	workers	2020-09-06	2020-09-06	8	2
114	JWSR243	presymptomatic	2020-08-22	Africa	1	1	male	38	workers	2020-08-23	2020-08-25	8	2
115	JWSR244	presymptomatic	2020-08-23	Asia	1	1	male	57	workers	2020-08-24	2020-08-26	8	2
120	JWSR249	presymptomatic	2020-08-23	Asia	0	3	male	33	commercial service	2020-08-26	2020-08-27	8	2
123	JWSR252	presymptomatic	2020-08-23	Asia	0	3	male	37	workers	2020-08-26	2020-08-28	8	2
124	JWSR253	presymptomatic	2020-08-23	Asia	1	3	male	56	workers	2020-08-26	2020-08-28	8	2
131	JWSR260	presymptomatic	2020-08-23	Asia	0	13	male	29	cadres and staffs	2020-09-05	2020-09-06	8	2
116	JWSR262	symptomatic	2020-08-24	Asia	0	14	male	41	workers	2020-09-07	2020-09-07	8	2
121	JWSR250	presymptomatic	2020-08-24	Asia	1	2	male	44	workers	2020-08-26	2020-08-27	8	2
128	JWSR257	presymptomatic	2020-08-24	Asia	0	8	male	46	workers	2020-09-01	2020-09-02	8	2
129	JWSR258	presymptomatic	2020-08-31	Asia	1	1	male	37	cadres and staffs	2020-09-01	2020-09-02	8	2
125	JWSR254	symptomatic	2020-08-22	Africa	0	7	male	46	workers	2020-08-29	2020-08-29	8	2
126	JWSR255	symptomatic	2020-08-22	Africa	0	7	male	39	workers	2020-08-29	2020-08-29	8	2
312	JWSRYJ044	asymptomatic	2020-08-01	Asia	1	1	female	29	commercial service	2020-08-02	2020-08-02	8	2
313	JWSRYJ045	asymptomatic	2020-08-03	Asia	1	1	male	29	workers	2020-08-04	2020-08-04	8	2
315	JWSRYJ048	asymptomatic	2020-08-08	Africa	1	1	male	50	catering service	2020-08-09	2020-08-09	8	2
316	JWSRYJ049	asymptomatic	2020-08-10	Asia	1	2	male	42	workers	2020-08-12	2020-08-12	8	2
319	JWSRYJ052	asymptomatic	2020-08-12	Asia	1	2	male	27	workers	2020-08-14	2020-08-14	8	2
320	JWSRYJ053	asymptomatic	2020-08-12	Asia	1	2	male	28	cadres and staffs	2020-08-14	2020-08-14	8	2
321	JWSRYJ054	asymptomatic	2020-08-14	Asia	1	0	male	51	workers	2020-08-14	2020-08-14	8	2
322	JWSRYJ055	asymptomatic	2020-08-12	Asia	1	2	male	39	workers	2020-08-14	2020-08-14	8	2
323	JWSRYJ056	asymptomatic	2020-08-22	Africa	1	1	male	34	workers	2020-08-23	2020-08-23	8	2
324	JWSRYJ057	asymptomatic	2020-08-22	Africa	1	1	male	42	workers	2020-08-23	2020-08-23	8	2
325	JWSRYJ058	asymptomatic	2020-08-22	Africa	1	1	male	43	workers	2020-08-23	2020-08-23	8	2
326	JWSRYJ059	asymptomatic	2020-08-23	Asia	1	1	male	44	workers	2020-08-24	2020-08-24	8	2
327	JWSRYJ060	asymptomatic	2020-08-24	Asia	1	1	male	49	workers	2020-08-25	2020-08-25	8	2
328	JWSRYJ061	asymptomatic	2020-08-24	Asia	1	1	male	39	workers	2020-08-25	2020-08-25	8	2
329	JWSRYJ062	asymptomatic	2020-08-24	Asia	1	1	male	33	workers	2020-08-25	2020-08-25	8	2
330	JWSRYJ063	asymptomatic	2020-08-23	Asia	0	3	male	50	workers	2020-08-26	2020-08-26	8	2
331	JWSRYJ064	asymptomatic	2020-08-24	Asia	1	2	male	39	workers	2020-08-26	2020-08-26	8	2
332	JWSRYJ065	asymptomatic	2020-08-26	Asia	1	1	female	26	catering service	2020-08-27	2020-08-27	8	2
333	JWSRYJ066	asymptomatic	2020-08-27	Europe	1	1	female	67	other	2020-08-28	2020-08-28	8	2
334	JWSRYJ067	asymptomatic	2020-08-22	Africa	0	7	male	39	workers	2020-08-29	2020-08-29	8	2
335	JWSRYJ068	asymptomatic	2020-08-30	Americas	1	1	male	43	other	2020-08-31	2020-08-31	8	2
336	JWSRYJ069	asymptomatic	2020-08-26	Asia	0	7	male	24	catering service	2020-09-02	2020-09-02	8	2
337	JWSRYJ070	asymptomatic	2020-08-23	Asia	0	14	male	40	workers	2020-09-06	2020-09-06	8	2
339	JWSRYJ073	asymptomatic	2020-08-22	Africa	0	16	male	30	workers	2020-09-07	2020-09-07	8	2
341	JWSRYJ075	asymptomatic	2020-08-22	Africa	0	17	male	35	workers	2020-09-08	2020-09-08	8	2
117	JWSR263	symptomatic	2020-09-06	Asia	1	1	male	54	workers	2020-09-07	2020-09-07	9	3
118	JWSR264	symptomatic	2020-09-06	Asia	1	1	male	26	housework and unemployment	2020-09-07	2020-09-07	9	3
119	JWSR266	symptomatic	2020-09-05	Africa	1	2	male	47	workers	2020-09-07	2020-09-07	9	3
122	JWSR268	symptomatic	2020-09-09	Asia	1	1	male	37	catering service	2020-09-10	2020-09-10	9	3
136	JWSR265	presymptomatic	2020-09-05	Africa	1	1	male	31	workers	2020-09-06	2020-09-07	9	3
127	JWSR272	symptomatic	2020-09-14	Asia	1	1	male	48	workers	2020-09-15	2020-09-15	9	3
138	JWSR267	presymptomatic	2020-09-05	Africa	1	2	male	28	workers	2020-09-07	2020-09-08	9	3
140	JWSR269	presymptomatic	2020-09-11	Asia	1	1	male	55	workers	2020-09-12	2020-09-14	9	3
130	JWSR273	symptomatic	2020-09-12	Africa	1	3	male	21	student or teacher	2020-09-15	2020-09-15	9	3
141	JWSR270	presymptomatic	2020-09-12	Asia	1	1	female	38	housework and unemployment	2020-09-13	2020-09-15	9	3
132	JWSR274	symptomatic	2020-09-17	Africa	1	1	male	42	workers	2020-09-18	2020-09-18	9	3
133	JWSR275	symptomatic	2020-09-17	Africa	1	1	male	45	workers	2020-09-18	2020-09-18	9	3
134	JWSR279	symptomatic	2020-09-23	Asia	1	1	male	60	catering service	2020-09-24	2020-09-24	9	3
135	JWSR280	symptomatic	2020-09-24	Africa	1	1	male	43	workers	2020-09-25	2020-09-25	9	3
142	JWSR271	presymptomatic	2020-09-12	Africa	1	2	male	51	workers	2020-09-14	2020-09-15	9	3
137	JWSR281	symptomatic	2020-09-24	Africa	1	1	male	47	workers	2020-09-25	2020-09-25	9	3
147	JWSR276	presymptomatic	2020-09-20	Asia	1	1	female	63	commercial service	2020-09-21	2020-09-22	9	3
139	JWSR282	symptomatic	2020-09-17	Africa	0	8	male	49	catering service	2020-09-25	2020-09-25	9	3
148	JWSR277	presymptomatic	2020-09-20	Asia	1	1	male	41	commercial service	2020-09-21	2020-09-22	9	3
149	JWSR278	presymptomatic	2020-09-20	Asia	1	1	male	68	commercial service	2020-09-21	2020-09-22	9	3
160	JWSR289	presymptomatic	2020-09-24	Africa	1	1	male	47	workers	2020-09-25	2020-09-26	9	3
143	JWSR283	symptomatic	2020-09-17	Africa	0	8	male	51	workers	2020-09-25	2020-09-25	9	3
144	JWSR284	symptomatic	2020-09-17	Africa	0	8	male	24	cadres and staffs	2020-09-25	2020-09-25	9	3
145	JWSR285	symptomatic	2020-09-24	Asia	1	1	male	33	housework and unemployment	2020-09-25	2020-09-25	9	3
146	JWSR286	symptomatic	2020-09-24	Americas	1	1	male	22	student or teacher	2020-09-25	2020-09-25	9	3
161	JWSR290	presymptomatic	2020-09-24	Africa	1	1	male	48	workers	2020-09-25	2020-09-26	9	3
162	JWSR291	presymptomatic	2020-09-24	Africa	1	1	male	33	workers	2020-09-25	2020-09-26	9	3
166	JWSR295	presymptomatic	2020-09-24	Africa	0	4	male	51	workers	2020-09-28	2020-09-29	9	3
150	JWSR287	symptomatic	2020-09-24	Africa	1	1	male	31	workers	2020-09-25	2020-09-25	9	3
151	JWSR288	symptomatic	2020-09-24	Africa	1	1	male	31	workers	2020-09-25	2020-09-25	9	3
152	JWSR293	symptomatic	2020-09-24	Africa	0	4	male	48	workers	2020-09-28	2020-09-28	9	3
153	JWSR294	symptomatic	2020-09-24	Africa	0	4	male	34	workers	2020-09-28	2020-09-28	9	3
154	JWSR297	symptomatic	2020-09-17	Asia	0	13	male	27	catering service	2020-09-30	2020-09-30	9	3
155	JWSR298	symptomatic	2020-09-24	Asia	0	7	male	38	catering service	2020-10-01	2020-10-01	9	3
156	JWSR299	symptomatic	2020-09-30	Asia	1	1	male	26	catering service	2020-10-01	2020-10-01	9	3
157	JWSR300	symptomatic	2020-09-20	Asia	0	11	male	57	catering service	2020-10-01	2020-10-01	9	3
167	JWSR296	presymptomatic	2020-09-24	Africa	1	1	male	37	workers	2020-09-25	2020-10-02	9	3
163	JWSR292	presymptomatic	2020-09-26	Asia	1	0	male	26	housework and unemployment	2020-09-26	2020-09-28	9	3
176	JWSR318	symptomatic	2020-09-27	Asia	0	12	female	57	commercial service	2020-10-09	2020-10-09	9	3
338	JWSRYJ072	asymptomatic	2020-09-05	Africa	1	1	male	42	workers	2020-09-06	2020-09-06	9	3
340	JWSRYJ074	asymptomatic	2020-09-05	Africa	1	2	female	35	housework and unemployment	2020-09-07	2020-09-07	9	3
342	JWSRYJ076	asymptomatic	2020-09-09	Africa	1	1	female	46	cadres and staffs	2020-09-10	2020-09-10	9	3
343	JWSRYJ077	asymptomatic	2020-09-11	Asia	1	1	female	43	commercial service	2020-09-12	2020-09-12	9	3
344	JWSRYJ079	asymptomatic	2020-09-11	Africa	1	1	male	48	workers	2020-09-12	2020-09-12	9	3
345	JWSRYJ080	asymptomatic	2020-09-12	Asia	1	1	male	32	commercial service	2020-09-13	2020-09-13	9	3
346	JWSRYJ082	asymptomatic	2020-09-14	Asia	1	1	female	26	commercial service	2020-09-15	2020-09-15	9	3
347	JWSRYJ083	asymptomatic	2020-09-14	Asia	1	1	male	51	workers	2020-09-15	2020-09-15	9	3
348	JWSRYJ084	asymptomatic	2020-09-16	Asia	1	1	male	28	commercial service	2020-09-17	2020-09-17	9	3
349	JWSRYJ085	asymptomatic	2020-09-17	Africa	1	1	male	26	workers	2020-09-18	2020-09-18	9	3
350	JWSRYJ086	asymptomatic	2020-09-16	Asia	1	2	female	33	cadres and staffs	2020-09-18	2020-09-18	9	3
351	JWSRYJ087	asymptomatic	2020-09-20	Asia	1	1	male	32	commercial service	2020-09-21	2020-09-21	9	3
352	JWSRYJ091	asymptomatic	2020-09-19	Asia	1	2	male	30	catering service	2020-09-21	2020-09-21	9	3
353	JWSRYJ092	asymptomatic	2020-09-24	Asia	1	1	male	20	commercial service	2020-09-25	2020-09-25	9	3
354	JWSRYJ093	asymptomatic	2020-09-24	Asia	1	1	male	40	cadres and staffs	2020-09-25	2020-09-25	9	3
355	JWSRYJ094	asymptomatic	2020-09-24	Africa	1	1	male	35	workers	2020-09-25	2020-09-25	9	3
356	JWSRYJ095	asymptomatic	2020-09-24	Africa	1	1	male	32	workers	2020-09-25	2020-09-25	9	3
357	JWSRYJ096	asymptomatic	2020-09-24	Africa	1	1	male	37	workers	2020-09-25	2020-09-25	9	3
358	JWSRYJ097	asymptomatic	2020-09-24	Africa	1	1	male	49	workers	2020-09-25	2020-09-25	9	3
359	JWSRYJ098	asymptomatic	2020-09-24	Africa	1	1	male	55	workers	2020-09-25	2020-09-25	9	3
360	JWSRYJ099	asymptomatic	2020-09-24	Africa	1	1	male	46	workers	2020-09-25	2020-09-25	9	3
361	JWSRYJ102	asymptomatic	2020-09-24	Africa	1	4	male	31	workers	2020-09-28	2020-09-28	9	3
362	JWSRYJ103	asymptomatic	2020-09-28	Asia	1	1	male	25	workers	2020-09-29	2020-09-29	9	3
363	JWSRYJ104	asymptomatic	2020-09-30	Asia	1	1	female	30	student or teacher	2020-10-01	2020-10-01	9	3
364	JWSRYJ105	asymptomatic	2020-09-30	Asia	1	1	male	30	catering service	2020-10-01	2020-10-01	9	3
365	JWSRYJ106	asymptomatic	2020-09-30	Asia	1	1	male	22	catering service	2020-10-01	2020-10-01	9	3
366	JWSRYJ107	asymptomatic	2020-09-30	Asia	1	1	male	29	catering service	2020-10-01	2020-10-01	9	3
367	JWSRYJ108	asymptomatic	2020-09-30	Asia	1	1	male	29	commercial service	2020-10-01	2020-10-01	9	3
368	JWSRYJ109	asymptomatic	2020-09-30	Asia	1	1	male	26	catering service	2020-10-01	2020-10-01	9	3
369	JWSRYJ110	asymptomatic	2020-09-30	Asia	1	1	male	34	commercial service	2020-10-01	2020-10-01	9	3
158	JWSR301	symptomatic	2020-10-01	Africa	1	1	male	37	cadres and staffs	2020-10-02	2020-10-02	10	3
159	JWSR304	symptomatic	2020-10-01	Africa	1	2	male	48	workers	2020-10-03	2020-10-03	10	3
173	JWSR302	presymptomatic	2020-10-01	Africa	1	1	male	28	cadres and staffs	2020-10-02	2020-10-03	10	3
174	JWSR303	presymptomatic	2020-10-01	Africa	1	1	male	39	catering service	2020-10-02	2020-10-03	10	3
164	JWSR305	symptomatic	2020-10-03	Asia	1	1	male	46	commercial service	2020-10-04	2020-10-04	10	3
165	JWSR306	symptomatic	2020-10-03	Africa	1	1	male	47	cadres and staffs	2020-10-04	2020-10-04	10	3
182	JWSR311	presymptomatic	2020-10-04	Asia	1	1	male	34	cadres and staffs	2020-10-05	2020-10-06	10	3
183	JWSR312	presymptomatic	2020-10-04	Asia	1	1	male	36	workers	2020-10-05	2020-10-06	10	3
168	JWSR307	symptomatic	2020-10-03	Asia	1	1	male	32	other	2020-10-04	2020-10-04	10	3
169	JWSR308	symptomatic	2020-10-04	Asia	1	1	male	48	workers	2020-10-05	2020-10-05	10	3
170	JWSR309	symptomatic	2020-10-04	Asia	1	1	male	44	workers	2020-10-05	2020-10-05	10	3
171	JWSR310	symptomatic	2020-10-04	Asia	1	1	male	49	workers	2020-10-05	2020-10-05	10	3
172	JWSR316	symptomatic	2020-10-04	Asia	0	3	male	56	workers	2020-10-07	2020-10-07	10	3
184	JWSR313	presymptomatic	2020-10-04	Asia	1	1	male	38	workers	2020-10-05	2020-10-06	10	3
185	JWSR314	presymptomatic	2020-10-04	Asia	1	2	male	53	workers	2020-10-06	2020-10-07	10	3
175	JWSR317	symptomatic	2020-10-08	Africa	1	1	female	53	housework and unemployment	2020-10-09	2020-10-09	10	3
177	JWSR319	symptomatic	2020-10-08	Africa	1	1	male	27	cadres and staffs	2020-10-09	2020-10-09	10	3
178	JWSR320	symptomatic	2020-10-08	Asia	1	1	male	33	catering service	2020-10-09	2020-10-09	10	3
179	JWSR321	symptomatic	2020-10-04	Asia	0	5	male	46	workers	2020-10-09	2020-10-09	10	3
180	JWSR323	symptomatic	2020-10-09	Africa	1	1	female	50	cadres and staffs	2020-10-10	2020-10-10	10	3
181	JWSR324	symptomatic	2020-10-04	Asia	0	6	male	31	workers	2020-10-10	2020-10-10	10	3
186	JWSR315	presymptomatic	2020-10-04	Asia	1	2	male	47	workers	2020-10-06	2020-10-07	10	3
201	JWSR330	presymptomatic	2020-10-04	Asia	1	2	male	46	workers	2020-10-06	2020-10-12	10	3
204	JWSR333	presymptomatic	2020-10-04	Asia	0	15	male	48	catering service	2020-10-19	2020-10-20	10	3
206	JWSR335	presymptomatic	2020-10-04	Asia	0	16	male	41	workers	2020-10-20	2020-10-21	10	3
193	JWSR322	presymptomatic	2020-10-08	Africa	1	1	male	35	cadres and staffs	2020-10-09	2020-10-10	10	3
187	JWSR325	symptomatic	2020-10-08	Asia	0	3	male	26	commercial service	2020-10-11	2020-10-11	10	3
188	JWSR326	symptomatic	2020-10-03	Africa	1	13	male	49	workers	2020-10-16	2020-10-16	10	3
189	JWSR327	symptomatic	2020-10-03	Asia	1	14	male	45	workers	2020-10-17	2020-10-17	10	3
190	JWSR336	symptomatic	2020-10-17	Asia	1	1	male	25	commercial service	2020-10-18	2020-10-18	10	3
191	JWSR329	symptomatic	2020-10-18	Asia	1	1	male	43	workers	2020-10-19	2020-10-19	10	3
192	JWSR334	symptomatic	2020-10-04	Asia	0	17	male	33	workers	2020-10-21	2020-10-21	10	3
199	JWSR328	presymptomatic	2020-10-17	Asia	1	0	male	32	commercial service	2020-10-17	2020-10-19	10	3
194	JWSR338	symptomatic	2020-10-25	Asia	1	1	male	45	housework and unemployment	2020-10-26	2020-10-26	10	3
195	JWSR339	symptomatic	2020-10-26	Asia	1	1	female	35	housework and unemployment	2020-10-27	2020-10-27	10	3
196	JWSR341	symptomatic	2020-10-17	Asia	1	12	male	47	commercial service	2020-10-29	2020-10-29	10	3
197	JWSR342	symptomatic	2020-10-28	Asia	1	1	male	33	catering service	2020-10-29	2020-10-29	10	3
198	确诊JWSR补号1	symptomatic	2020-10-22	Asia	0	8	male	37	commercial service	2020-10-30	2020-10-30	10	3
202	JWSR331	presymptomatic	2020-10-17	Asia	1	2	male	28	other	2020-10-19	2020-10-20	10	3
200	确诊JWSR补号2	symptomatic	2020-10-29	Europe	1	1	female	37	housework and unemployment	2020-10-30	2020-10-30	10	3
486	确诊JWSR补号3	presymptomatic	2020-10-17	Asia	1	12	male	51	other	2020-10-29	2020-10-30	10	3
203	JWSR332	presymptomatic	2020-10-18	Asia	1	1	male	30	cadres and staffs	2020-10-19	2020-10-20	10	3
226	JWSR355	presymptomatic	2020-10-19	Asia	0	14	male	33	catering service	2020-11-02	2020-11-03	10	3
208	JWSR337	presymptomatic	2020-10-23	Europe	1	1	female	67	other	2020-10-24	2020-10-25	10	3
205	确诊JWSR补号4	symptomatic	2020-10-29	Europe	0	2	female	13	student or teacher	2020-10-31	2020-10-31	10	3
211	JWSR340	presymptomatic	2020-10-24	Africa	1	1	male	37	cadres and staffs	2020-10-25	2020-10-26	10	3
207	JWSR348	symptomatic	2020-10-30	Asia	1	2	male	28	other	2020-11-01	2020-11-01	10	3
475	确诊JWSR 补号11	presymptomatic	2020-10-28	Asia	0	13	male	27	housework and unemployment	2020-11-10	2020-11-11	10	3
209	JWSR349	symptomatic	2020-10-30	Asia	1	2	male	36	commercial service	2020-11-01	2020-11-01	10	3
476	确诊JWSR 补号12	presymptomatic	2020-10-28	Asia	0	13	male	24	commercial service	2020-11-10	2020-11-11	10	3
212	JWSR344	symptomatic	2020-10-30	Asia	1	3	male	39	commercial service	2020-11-02	2020-11-02	10	3
216	JWSR353	symptomatic	2020-10-29	Africa	0	5	male	50	workers	2020-11-03	2020-11-03	10	3
217	JWSR356	symptomatic	2020-10-22	Asia	0	13	male	12	student or teacher	2020-11-04	2020-11-04	10	3
218	JWSR357	symptomatic	2020-10-22	Asia	0	13	female	34	housework and unemployment	2020-11-04	2020-11-04	10	3
219	JWSR359	symptomatic	2020-10-24	Africa	0	11	male	49	workers	2020-11-04	2020-11-04	10	3
478	确诊JWSR 补号14	presymptomatic	2020-10-28	Asia	1	1	male	23	commercial service	2020-10-29	2020-10-30	10	3
479	确诊JWSR 补号15	presymptomatic	2020-10-28	Asia	0	13	male	21	housework and unemployment	2020-11-10	2020-11-11	10	3
480	确诊JWSR 补号16	presymptomatic	2020-10-28	Asia	0	13	male	20	catering service	2020-11-10	2020-11-11	10	3
232	JWSR361	presymptomatic	2020-10-29	Europe	1	1	male	37	other	2020-10-30	2020-11-05	10	3
221	JWSR350	presymptomatic	2020-10-30	Asia	1	2	male	30	other	2020-11-01	2020-11-02	10	3
222	JWSR351	presymptomatic	2020-10-30	Asia	1	2	male	52	commercial service	2020-11-01	2020-11-02	10	3
230	JWSR366	symptomatic	2020-10-23	Americas	0	15	male	65	catering service	2020-11-07	2020-11-07	10	3
223	JWSR352	presymptomatic	2020-10-30	Asia	1	2	male	33	other	2020-11-01	2020-11-02	10	3
229	JWSR358	presymptomatic	2020-10-30	Asia	0	4	male	53	commercial service	2020-11-03	2020-11-04	10	3
233	JWSR368	symptomatic	2020-10-31	Asia	0	8	male	31	cadres and staffs	2020-11-08	2020-11-08	10	3
234	JWSR369	symptomatic	2020-10-29	Africa	0	10	male	39	workers	2020-11-08	2020-11-08	10	3
235	JWSR370	symptomatic	2020-10-29	Africa	0	10	male	47	workers	2020-11-08	2020-11-08	10	3
236	JWSR371	symptomatic	2020-10-29	Africa	0	10	male	46	workers	2020-11-08	2020-11-08	10	3
241	JWSR376	symptomatic	2020-10-30	Asia	0	13	male	27	commercial service	2020-11-12	2020-11-12	10	3
370	JWSRYJ111	asymptomatic	2020-10-04	Asia	1	1	male	47	workers	2020-10-05	2020-10-05	10	3
371	JWSRYJ112	asymptomatic	2020-10-04	Asia	1	1	male	46	workers	2020-10-05	2020-10-05	10	3
372	JWSRYJ113	asymptomatic	2020-10-04	Asia	1	1	male	42	workers	2020-10-05	2020-10-05	10	3
373	JWSRYJ114	asymptomatic	2020-10-04	Asia	1	1	male	30	workers	2020-10-05	2020-10-05	10	3
374	JWSRYJ115	asymptomatic	2020-10-04	Asia	1	1	male	42	workers	2020-10-05	2020-10-05	10	3
375	JWSRYJ116	asymptomatic	2020-10-04	Asia	1	1	male	33	workers	2020-10-05	2020-10-05	10	3
376	JWSRYJ117	asymptomatic	2020-10-04	Asia	1	1	male	43	workers	2020-10-05	2020-10-05	10	3
377	JWSRYJ118	asymptomatic	2020-10-04	Asia	1	1	male	30	workers	2020-10-05	2020-10-05	10	3
378	JWSRYJ119	asymptomatic	2020-10-04	Asia	1	1	male	37	workers	2020-10-05	2020-10-05	10	3
379	JWSRYJ120	asymptomatic	2020-10-04	Asia	1	1	male	28	workers	2020-10-05	2020-10-05	10	3
380	JWSRYJ121	asymptomatic	2020-10-04	Asia	1	1	male	25	workers	2020-10-05	2020-10-05	10	3
381	JWSRYJ122	asymptomatic	2020-10-04	Asia	1	2	male	43	cadres and staffs	2020-10-06	2020-10-06	10	3
382	JWSRYJ123	asymptomatic	2020-10-04	Asia	1	2	male	55	workers	2020-10-06	2020-10-06	10	3
383	JWSRYJ125	asymptomatic	2020-10-05	Asia	1	1	male	31	commercial service	2020-10-06	2020-10-06	10	3
384	JWSRYJ126	asymptomatic	2020-10-07	Asia	1	1	male	25	commercial service	2020-10-08	2020-10-08	10	3
385	JWSRYJ127	asymptomatic	2020-10-01	Asia	0	8	male	22	commercial service	2020-10-09	2020-10-09	10	3
386	JWSRYJ128	asymptomatic	2020-10-08	Africa	1	1	female	30	workers	2020-10-09	2020-10-09	10	3
387	JWSRYJ129	asymptomatic	2020-10-08	Africa	1	1	male	39	cadres and staffs	2020-10-09	2020-10-09	10	3
388	JWSRYJ130	asymptomatic	2020-10-04	Asia	0	5	male	54	workers	2020-10-09	2020-10-09	10	3
389	JWSRYJ131	asymptomatic	2020-10-04	Asia	0	5	male	54	cadres and staffs	2020-10-09	2020-10-09	10	3
390	JWSRYJ132	asymptomatic	2020-10-04	Asia	0	5	male	25	workers	2020-10-09	2020-10-09	10	3
391	JWSRYJ133	asymptomatic	2020-10-04	Asia	0	5	male	47	workers	2020-10-09	2020-10-09	10	3
392	JWSRYJ134	asymptomatic	2020-10-04	Asia	0	5	male	27	cadres and staffs	2020-10-09	2020-10-09	10	3
393	JWSRYJ135	asymptomatic	2020-10-04	Asia	0	6	male	31	cadres and staffs	2020-10-10	2020-10-10	10	3
394	JWSRYJ136	asymptomatic	2020-10-04	Asia	0	6	male	34	workers	2020-10-10	2020-10-10	10	3
395	JWSRYJ137	asymptomatic	2020-10-10	Asia	1	1	male	35	other	2020-10-11	2020-10-11	10	3
396	JWSRYJ138	asymptomatic	2020-10-10	Asia	1	1	female	28	catering service	2020-10-11	2020-10-11	10	3
397	JWSRYJ139	asymptomatic	2020-10-11	Asia	1	1	male	29	catering service	2020-10-12	2020-10-12	10	3
398	JWSRYJ140	asymptomatic	2020-10-11	Asia	1	1	male	23	commercial service	2020-10-12	2020-10-12	10	3
399	JWSRYJ141	asymptomatic	2020-10-11	Asia	1	1	male	21	commercial service	2020-10-12	2020-10-12	10	3
400	JWSRYJ142	asymptomatic	2020-10-11	Asia	1	2	male	50	housework and unemployment	2020-10-13	2020-10-13	10	3
401	JWSRYJ143	asymptomatic	2020-10-04	Asia	0	10	male	31	workers	2020-10-14	2020-10-14	10	3
402	JWSRYJ144	asymptomatic	2020-10-04	Asia	0	12	male	32	workers	2020-10-16	2020-10-16	10	3
403	JWSRYJ145	asymptomatic	2020-10-17	Asia	1	1	male	53	other	2020-10-18	2020-10-18	10	3
404	JWSRYJ147	asymptomatic	2020-10-17	Asia	1	1	male	24	cadres and staffs	2020-10-18	2020-10-18	10	3
405	JWSRYJ148	asymptomatic	2020-10-17	Asia	1	1	male	27	catering service	2020-10-18	2020-10-18	10	3
406	JWSRYJ149	asymptomatic	2020-10-17	Asia	1	1	female	29	commercial service	2020-10-18	2020-10-18	10	3
407	JWSRYJ150	asymptomatic	2020-10-17	Asia	1	1	male	38	workers	2020-10-18	2020-10-18	10	3
408	JWSRYJ151	asymptomatic	2020-10-18	Asia	1	1	female	26	commercial service	2020-10-19	2020-10-19	10	3
409	JWSRYJ152	asymptomatic	2020-10-04	Asia	0	15	male	28	workers	2020-10-19	2020-10-19	10	3
410	JWSRYJ154	asymptomatic	2020-10-04	Asia	0	15	male	41	workers	2020-10-19	2020-10-19	10	3
411	JWSRYJ155	asymptomatic	2020-10-18	Asia	1	1	male	23	cadres and staffs	2020-10-19	2020-10-19	10	3
412	JWSRYJ156	asymptomatic	2020-10-22	Asia	1	1	male	36	cadres and staffs	2020-10-23	2020-10-23	10	3
413	JWSRYJ157	asymptomatic	2020-10-22	Asia	1	1	male	31	student or teacher	2020-10-23	2020-10-23	10	3
414	JWSRYJ158	asymptomatic	2020-10-22	Asia	1	1	male	33	cadres and staffs	2020-10-23	2020-10-23	10	3
415	JWSRYJ159	asymptomatic	2020-10-22	Asia	1	1	male	58	cadres and staffs	2020-10-23	2020-10-23	10	3
416	JWSRYJ160	asymptomatic	2020-10-11	Asia	0	12	female	20	commercial service	2020-10-23	2020-10-23	10	3
417	JWSRYJ161	asymptomatic	2020-10-11	Asia	0	12	female	29	commercial service	2020-10-23	2020-10-23	10	3
418	JWSRYJ162	asymptomatic	2020-10-22	Asia	1	2	male	30	commercial service	2020-10-24	2020-10-24	10	3
419	JWSRYJ163	asymptomatic	2020-10-22	Asia	1	2	male	32	cadres and staffs	2020-10-24	2020-10-24	10	3
420	JWSRYJ164	asymptomatic	2020-10-11	Asia	0	13	male	25	commercial service	2020-10-24	2020-10-24	10	3
421	JWSRYJ165	asymptomatic	2020-10-11	Asia	0	13	male	31	catering service	2020-10-24	2020-10-24	10	3
422	JWSRYJ166	asymptomatic	2020-10-11	Asia	0	13	male	30	catering service	2020-10-24	2020-10-24	10	3
423	JWSRYJ167	asymptomatic	2020-10-25	Asia	1	1	male	36	cadres and staffs	2020-10-26	2020-10-26	10	3
424	JWSRYJ168	asymptomatic	2020-10-25	Africa	1	1	female	30	housework and unemployment	2020-10-26	2020-10-26	10	3
425	JWSRYJ169	asymptomatic	2020-10-24	Africa	1	3	male	33	cadres and staffs	2020-10-27	2020-10-27	10	3
426	JWSRYJ170	asymptomatic	2020-10-26	Asia	1	2	male	43	workers	2020-10-28	2020-10-28	10	3
427	JWSRYJ172	asymptomatic	2020-10-28	Asia	1	1	female	25	commercial service	2020-10-29	2020-10-29	10	3
428	JWSRYJ173	asymptomatic	2020-10-28	Asia	1	1	male	32	workers	2020-10-29	2020-10-29	10	3
429	JWSRYJ174	asymptomatic	2020-10-28	Asia	1	1	male	29	catering service	2020-10-29	2020-10-29	10	3
430	JWSRYJ175	asymptomatic	2020-10-28	Asia	1	1	male	20	commercial service	2020-10-29	2020-10-29	10	3
431	JWSRYJ179	asymptomatic	2020-10-31	Asia	1	1	female	22	housework and unemployment	2020-11-01	2020-11-01	10	3
432	JWSRYJ180	asymptomatic	2020-10-30	Asia	1	2	male	35	commercial service	2020-11-01	2020-11-01	10	3
433	JWSRYJ181	asymptomatic	2020-10-30	Asia	1	3	male	31	commercial service	2020-11-02	2020-11-02	10	3
434	JWSRYJ182	asymptomatic	2020-10-30	Asia	1	3	male	31	student or teacher	2020-11-02	2020-11-02	10	3
435	JWSRYJ183	asymptomatic	2020-10-30	Asia	1	3	male	26	commercial service	2020-11-02	2020-11-02	10	3
436	JWSRYJ184	asymptomatic	2020-10-30	Asia	1	3	male	26	cadres and staffs	2020-11-02	2020-11-02	10	3
437	JWSRYJ185	asymptomatic	2020-10-30	Asia	1	3	male	16	student or teacher	2020-11-02	2020-11-02	10	3
438	JWSRYJ187	asymptomatic	2020-10-31	Asia	1	2	female	36	housework and unemployment	2020-11-02	2020-11-02	10	3
439	JWSRYJ189	asymptomatic	2020-10-19	Asia	0	14	male	26	commercial service	2020-11-02	2020-11-02	10	3
440	JWSRYJ192	asymptomatic	2020-10-30	Asia	0	4	male	29	cadres and staffs	2020-11-03	2020-11-03	10	3
441	JWSRYJ193	asymptomatic	2020-10-31	Asia	1	3	male	29	student or teacher	2020-11-03	2020-11-03	10	3
443	JWSRYJ196	asymptomatic	2020-10-22	Asia	0	14	female	5	student or teacher	2020-11-05	2020-11-05	10	3
444	JWSRYJ198	asymptomatic	2020-10-30	Asia	0	8	male	34	student or teacher	2020-11-07	2020-11-07	10	3
447	JWSRYJ207	asymptomatic	2020-10-28	Asia	0	15	male	26	housework and unemployment	2020-11-12	2020-11-12	10	3
452	JWSRYJ215	asymptomatic	2020-10-28	Asia	0	16	female	27	housework and unemployment	2020-11-13	2020-11-13	10	3
453	JWSRYJ216	asymptomatic	2020-10-28	Asia	0	16	female	23	commercial service	2020-11-13	2020-11-13	10	3
490	阳检JWSR补号1	asymptomatic	2020-10-29	Americas	1	1	male	22	student or teacher	2020-10-30	2020-10-30	10	3
491	阳检JWSR补号2	asymptomatic	2020-10-29	Europe	1	1	female	7	student or teacher	2020-10-30	2020-10-30	10	3
492	阳检JWSR补号3	asymptomatic	2020-10-29	Europe	1	1	female	8	student or teacher	2020-10-30	2020-10-30	10	3
493	阳检JWSR补号4	asymptomatic	2020-10-29	Americas	1	2	female	20	student or teacher	2020-10-31	2020-10-31	10	3
210	JWSR343	symptomatic	2020-11-01	Asia	1	1	male	40	student or teacher	2020-11-02	2020-11-02	11	3
213	JWSR345	symptomatic	2020-11-01	Americas	1	1	male	20	student or teacher	2020-11-02	2020-11-02	11	3
214	JWSR346	symptomatic	2020-11-01	Americas	1	1	male	21	student or teacher	2020-11-02	2020-11-02	11	3
215	JWSR347	symptomatic	2020-11-01	Americas	1	1	male	54	cadres and staffs	2020-11-02	2020-11-02	11	3
220	JWSR362	symptomatic	2020-11-05	Europe	1	1	male	28	student or teacher	2020-11-06	2020-11-06	11	3
224	JWSR363	symptomatic	2020-11-05	Europe	1	1	female	31	commercial service	2020-11-06	2020-11-06	11	3
227	JWSR364	symptomatic	2020-11-05	Africa	1	1	male	50	workers	2020-11-06	2020-11-06	11	3
228	JWSR365	symptomatic	2020-11-05	Africa	1	1	male	53	workers	2020-11-06	2020-11-06	11	3
237	JWSR372	symptomatic	2020-11-07	Asia	1	1	male	28	commercial service	2020-11-08	2020-11-08	11	3
225	JWSR354	presymptomatic	2020-11-01	Asia	1	1	male	47	other	2020-11-02	2020-11-03	11	3
239	JWSR373	symptomatic	2020-11-08	Asia	1	1	male	45	workers	2020-11-09	2020-11-09	11	3
240	JWSR374	symptomatic	2020-11-07	Africa	0	3	male	35	cadres and staffs	2020-11-10	2020-11-10	11	3
242	JWSR377	symptomatic	2020-11-14	Africa	1	1	male	50	cadres and staffs	2020-11-15	2020-11-15	11	3
243	JWSR378	symptomatic	2020-11-14	Africa	1	1	male	31	commercial service	2020-11-15	2020-11-15	11	3
244	JWSR379	symptomatic	2020-11-08	Asia	0	8	male	55	workers	2020-11-16	2020-11-16	11	3
245	JWSR383	symptomatic	2020-11-08	Asia	0	8	male	38	other	2020-11-16	2020-11-16	11	3
231	JWSR360	presymptomatic	2020-11-03	Asia	1	1	male	30	housework and unemployment	2020-11-04	2020-11-05	11	3
247	JWSR384	symptomatic	2020-11-08	Asia	0	8	male	70	other	2020-11-16	2020-11-16	11	3
248	JWSR388	symptomatic	2020-11-07	Asia	0	12	male	56	workers	2020-11-19	2020-11-19	11	3
249	JWSR390	symptomatic	2020-11-22	Asia	1	1	male	54	workers	2020-11-23	2020-11-23	11	3
250	JWSR391	symptomatic	2020-11-22	Asia	1	1	male	53	workers	2020-11-23	2020-11-23	11	3
253	JWSR382	presymptomatic	2020-11-04	Asia	0	13	male	24	catering service	2020-11-17	2020-11-18	11	3
238	JWSR367	presymptomatic	2020-11-05	Africa	1	1	male	51	workers	2020-11-06	2020-11-07	11	3
474	确诊JWSR 补号10	presymptomatic	2020-11-07	Africa	1	1	male	41	workers	2020-11-08	2020-11-09	11	3
254	JWSR392	symptomatic	2020-11-22	Asia	1	1	male	42	catering service	2020-11-23	2020-11-23	11	3
255	JWSR394	symptomatic	2020-11-26	Africa	1	1	male	49	cadres and staffs	2020-11-27	2020-11-27	11	3
246	JWSR375	presymptomatic	2020-11-08	Asia	1	1	male	40	housework and unemployment	2020-11-09	2020-11-10	11	3
268	JWSR397	presymptomatic	2020-11-08	Asia	0	20	female	0.166667	other	2020-11-28	2020-11-29	11	3
477	确诊JWSR 补号13	presymptomatic	2020-11-12	Africa	1	1	male	47	workers	2020-11-13	2020-11-15	11	3
259	JWSR395	symptomatic	2020-11-15	Asia	0	13	male	33	other	2020-11-28	2020-11-28	11	3
251	JWSR380	presymptomatic	2020-11-14	Africa	1	3	male	6	student or teacher	2020-11-17	2020-11-18	11	3
261	JWSR396	symptomatic	2020-11-28	Africa	1	1	male	40	commercial service	2020-11-29	2020-11-29	11	3
262	确诊JWSR 补号7	symptomatic	2020-11-28	Africa	1	1	female	44	housework and unemployment	2020-11-29	2020-11-29	11	3
263	JWSR398	symptomatic	2020-11-29	Asia	1	1	male	41	housework and unemployment	2020-11-30	2020-11-30	11	3
256	JWSR385	presymptomatic	2020-11-14	Africa	1	1	male	28	other	2020-11-15	2020-11-16	11	3
257	JWSR386	presymptomatic	2020-11-14	Asia	1	1	female	23	cadres and staffs	2020-11-15	2020-11-16	11	3
269	JWSR406	symptomatic	2020-11-24	Asia	0	13	male	35	workers	2020-12-07	2020-12-07	11	3
258	JWSR387	presymptomatic	2020-11-14	Africa	1	1	female	29	other	2020-11-15	2020-11-16	11	3
252	JWSR381	presymptomatic	2020-11-16	Asia	1	1	male	44	workers	2020-11-17	2020-11-18	11	3
260	JWSR389	presymptomatic	2020-11-19	Africa	1	1	male	27	cadres and staffs	2020-11-20	2020-11-21	11	3
4	JWSR402	presymptomatic	2020-11-20	Europe	0	13	male	24	student or teacher	2020-12-03	2020-12-04	11	3
264	JWSR393	presymptomatic	2020-11-23	Europe	1	1	male	31	student or teacher	2020-11-24	2020-11-25	11	3
270	JWSR399	presymptomatic	2020-11-28	Asia	1	0	male	59	commercial service	2020-11-28	2020-11-30	11	3
280	JWSR413	symptomatic	2020-11-28	Americas	0	16	male	26	other	2020-12-14	2020-12-14	11	3
281	确诊JWSR补号5	symptomatic	2020-11-26	Africa	0	18	male	39	workers	2020-12-14	2020-12-14	11	3
442	JWSRYJ195	asymptomatic	2020-11-03	Asia	1	1	female	28	housework and unemployment	2020-11-04	2020-11-04	11	3
445	JWSRYJ199	asymptomatic	2020-11-07	Africa	1	1	male	34	cadres and staffs	2020-11-08	2020-11-08	11	3
446	JWSRYJ201	asymptomatic	2020-11-08	Asia	1	1	male	37	catering service	2020-11-09	2020-11-09	11	3
449	JWSRYJ211	asymptomatic	2020-11-14	Africa	1	1	male	33	cadres and staffs	2020-11-15	2020-11-15	11	3
450	JWSRYJ212	asymptomatic	2020-11-14	Africa	1	1	female	8	student or teacher	2020-11-15	2020-11-15	11	3
451	JWSRYJ214	asymptomatic	2020-11-12	Africa	1	1	male	49	workers	2020-11-13	2020-11-13	11	3
454	JWSRYJ217	asymptomatic	2020-11-08	Asia	0	8	male	54	workers	2020-11-16	2020-11-16	11	3
455	JWSRYJ219	asymptomatic	2020-11-08	Asia	0	8	female	37	other	2020-11-16	2020-11-16	11	3
456	JWSRYJ220	asymptomatic	2020-11-19	Africa	1	1	male	30	workers	2020-11-20	2020-11-20	11	3
457	JWSRYJ222	asymptomatic	2020-11-19	Africa	1	1	male	36	cadres and staffs	2020-11-20	2020-11-20	11	3
458	JWSRYJ223	asymptomatic	2020-11-05	Europe	0	16	male	41	other	2020-11-21	2020-11-21	11	3
459	JWSRYJ224	asymptomatic	2020-11-21	Asia	1	1	male	31	cadres and staffs	2020-11-22	2020-11-22	11	3
460	JWSRYJ225	asymptomatic	2020-11-21	Asia	1	1	female	40	housework and unemployment	2020-11-22	2020-11-22	11	3
461	JWSRYJ226	asymptomatic	2020-11-21	Asia	1	1	female	27	cadres and staffs	2020-11-22	2020-11-22	11	3
462	JWSRYJ227	asymptomatic	2020-11-27	Europe	1	1	male	31	cadres and staffs	2020-11-28	2020-11-28	11	3
463	JWSRYJ228	asymptomatic	2020-11-27	Europe	1	1	male	12	student or teacher	2020-11-28	2020-11-28	11	3
464	JWSRYJ233	asymptomatic	2020-11-28	Europe	1	1	male	25	student or teacher	2020-11-29	2020-11-29	11	3
466	JWSRYJ242	asymptomatic	2020-11-28	Africa	0	15	male	24	workers	2020-12-13	2020-12-13	11	3
275	JWSR404	presymptomatic	2020-11-28	Africa	1	1	female	47	housework and unemployment	2020-11-29	2020-12-07	11	3
14	JWSRYJ234	asymptomatic	2020-12-03	Africa	1	1	male	32	workers	2020-12-04	2020-12-04	12	4
15	JWSRYJ235	asymptomatic	2020-12-03	Africa	1	2	male	34	cadres and staffs	2020-12-05	2020-12-05	12	4
16	JWSRYJ236	asymptomatic	2020-12-10	Africa	1	1	male	30	workers	2020-12-11	2020-12-11	12	4
265	JWSR401	symptomatic	2020-12-03	Africa	1	1	male	39	workers	2020-12-04	2020-12-04	12	4
266	JWSR403	symptomatic	2020-12-03	Africa	1	1	male	31	workers	2020-12-04	2020-12-04	12	4
267	JWSR405	symptomatic	2020-12-05	Europe	1	2	male	27	other	2020-12-07	2020-12-07	12	4
272	JWSR409	symptomatic	2020-12-10	Europe	0	3	female	37	cadres and staffs	2020-12-13	2020-12-13	12	4
274	JWSR410	symptomatic	2020-12-06	Europe	0	7	female	28	housework and unemployment	2020-12-13	2020-12-13	12	4
276	JWSR411	symptomatic	2020-12-10	Africa	1	3	male	47	other	2020-12-13	2020-12-13	12	4
277	JWSR412	symptomatic	2020-12-13	Asia	1	1	male	39	housework and unemployment	2020-12-14	2020-12-14	12	4
282	JWSR 414	symptomatic	2020-12-13	Asia	0	6	male	54	commercial service	2020-12-19 15:00:00	2020-12-19 15:00:00	12	4
283	JWSRYJ237	asymptomatic	2020-12-10	Africa	1	1	male	28	workers	2020-12-11	2020-12-11	12	4
284	JWSR 415	symptomatic	2020-12-13	Asia	0	7	male	45	commercial service	2020-12-20 19:00:00	2020-12-20 19:00:00	12	4
465	JWSRYJ240	asymptomatic	2020-12-10	Africa	1	1	male	22	housework and unemployment	2020-12-11	2020-12-11	12	4
467	JWSRYJ243	asymptomatic	2020-12-10	Europe	1	3	male	51	cadres and staffs	2020-12-13	2020-12-13	12	4
468	JWSRYJ246	asymptomatic	2020-12-13	Asia	1	1	male	42	housework and unemployment	2020-12-14	2020-12-14	12	4
5	JWSR400	presymptomatic	2020-12-03	Africa	1	1	male	48	workers	2020-12-04	2020-12-05	12	4
471	JWSR YJ247	asymptomatic	2020-12-12	Africa	0	13	male	39	student or teacher	2020-12-25 17:00:00	2020-12-25 17:00:00	12	4
472	JWSR YJ248	asymptomatic	2020-12-12	Africa	0	13	male	45	workers	2020-12-25 17:00:00	2020-12-25 17:00:00	12	4
473	JWSR YJ249	asymptomatic	2020-12-26	Africa	1	1	male	25	cadres and staffs	2020-12-27 18:00:00	2020-12-27 18:00:00	12	4
10	JWSR407	presymptomatic	2020-12-10	Africa	1	1	male	28	workers	2020-12-11	2020-12-12	12	4
12	JWSR408	presymptomatic	2020-12-10	Africa	1	1	male	37	workers	2020-12-11	2020-12-12	12	4
470	JWSRYJ241	presymptomatic	2020-12-10	Africa	1	1	male	55	cadres and staffs	2020-12-11	2021-12-21	12	4
271	确诊JWSR 补号8	presymptomatic	2020-12-12	Africa	1	1	male	51	workers	2020-12-13	2020-12-14	12	4
273	确诊JWSR 补号9	presymptomatic	2020-12-12	Africa	1	1	male	37	commercial service	2020-12-13	2020-12-14	12	4
469	JWSR 416	presymptomatic	2020-12-12	Africa	0	8	male	33	commercial service	2020-12-20	2020-12-21	12	4
278	JWSR 417	presymptomatic	2020-12-21	Asia	1	1	male	22	catering service	2020-12-22	2020-12-23	12	4
481	JWSR 419	symptomatic	2020-12-22	Asia	1	2	male	26	workers	2020-12-24 08:00:00	2020-12-24 08:00:00	12	4
279	JWSR 418	presymptomatic	2020-12-21	Asia	1	1	female	33	cadres and staffs	2020-12-22	2020-12-23 16:00:00	12	4
488	JWSR 426	presymptomatic	2020-12-21	Asia	0	8	male	48	commercial service	2020-12-29	2020-12-30 17:00:00	12	4
484	JWSR 420	symptomatic	2020-12-12	Africa	0	13	male	36	workers	2020-12-25 17:00:00	2020-12-25 17:00:00	12	4
485	JWSR 421	symptomatic	2020-12-26	Africa	1	1	female	46	commercial service	2020-12-27 18:00:00	2020-12-27 18:00:00	12	4
482	JWSR 422	presymptomatic	2020-12-26	Africa	1	1	male	39	workers	2020-12-27	2020-12-28	12	4
487	JWSR 424	symptomatic	2020-12-10	Africa	1	18	male	31	cadres and staffs	2020-12-28 19:00:00	2020-12-28 19:00:00	12	4
483	JWSR 423	presymptomatic	2020-12-26	Asia	1	1	male	27	workers	2020-12-27	2020-12-28	12	4
489	JWSR 425	presymptomatic	2020-12-26	Africa	0	3	male	38	cadres and staffs	2020-12-29	2020-12-30 17:00:00	12	4
